# Supplementary material for: Closely related methicillin-resistant Staphylococcus aureus isolates from retail meat, cows with mastitis, and humans in Japan
Source: PLoS One. 2017 Oct 30;12(10):e0187319. doi: 10.1371/journal.pone.0187319 (PMC5662215; doi:10.1371/journal.pone.0187319)
Supplement: S1 Table — (XLSX) [file pone.0187319.s001.xlsx]

## Sheet: Sheet1
			phage ORF typing							MIC (µg/ml)
Isolate	Origin	CWASP/J	IP	CC	spa	MLST	ccr	mec	SCCmec	AMP	OXA	KAN	GEN	ERY	CLI	VAN	CIP	TET	Toxin gene
HA1	human (HA-MRSA)	-	9050	5	t002	NT	2	A	II	32	>32	>128	>16	>32	>8	2	>16	>16	sec, sel, tst
HA2	human (HA-MRSA)	-	9050	5	t002	NT	2	A	II	16	>32	>128	>16	>32	>8	1	>16	>16	seb
HA3	human (HA-MRSA)	-	9050	5	t002	NT	2	A	II	16	>32	>128	>16	>32	>8	1	>16	>16	seb
HA4	human (HA-MRSA)	-	9050	5	t002	NT	2	A	II	32	>32	>128	16	>32	>8	2	>16	>16	sec, sel, tst
HA5	human (HA-MRSA)	-	9050	5	t002	NT	2	A	II	16	>32	>128	>16	>32	>8	1	>16	>16	seb
HA6	human (CA-MRSA)	-	9050	5	t002	NT	2	A	II	32	>32	>128	>16	>32	>8	2	16	>16	-
HA7	human (HA-MRSA)	-	9050	5	t002	NT	2	A	II	16	>32	>128	>16	>32	>8	1	>16	>16	seb
HA8	human (CA-MRSA)	-	9050	5	t002	NT	2	A	II	16	>32	128	0.5	>32	>8	2	>16	>16	-
HA9	human (HA-MRSA)	-	9050	5	t002	NT	2	A	II	16	>32	>128	>16	>32	>8	1	>16	>16	seb
HA10	human (HA-MRSA)	-	9050	5	t002	NT	2	A	II	32	>32	>128	>16	>32	>8	2	16	>16	-
HA11	human (HA-MRSA)	-	9050	5	t002	NT	2	A	II	16	>32	>128	>16	>32	>8	1	>16	>16	seb
HA12	human (HA-MRSA)	-	9050	5	t045	NT	2	A	II	32	>32	>128	0.25	>32	>8	1	>16	>16	sec, sel, tst
HA13	human (HA-MRSA)	-	9050	5	t045	NT	2	A	II	32	>32	128	0.25	>32	>8	1	>16	>16	sec, sel, tst
HA16	human (HA-MRSA)	-	9050	5	t002	NT	2	A	II	32	>32	>128	>16	>32	>8	1	>16	>16	-
HA17	human (HA-MRSA)	-	9050	5	t045	NT	2	A	II	32	>32	128	0.25	>32	>8	2	>16	>16	seb, sel, sec, tet
HA18	human (HA-MRSA)	-	9050	5	t045	NT	2	A	II	32	>32	128	0.25	>32	>8	1	>16	>16	sec, sel, tst
HA19	human (HA-MRSA)	-	9050	5	t045	NT	2	A	II	32	>32	>128	0.25	>32	>8	1	>16	>16	sec, sel, tst
HA20	human (HA-MRSA)	-	9050	5	t045	NT	2	A	II	32	>32	>128	0.25	>32	>8	1	>16	>16	sec, sel, tst
HA21	human (HA-MRSA)	-	9050	5	t002	NT	2	A	II	32	>32	>128	>16	>32	>8	2	16	>16	-
HA22	human (HA-MRSA)	-	9050	5	t002	NT	2	A	II	32	>32	>128	>16	>32	>8	1	>16	>16	sel, tst
HA25	human (HA-MRSA)	-	9050	5	t002	NT	2	A	II	16	>32	>128	>16	>32	>8	1	>16	>16	seb
HA26	human (HA-MRSA)	-	9050	5	t045	NT	2	A	II	32	>32	>128	0.125	>32	>8	1	>16	>16	sec, sel, tst
HA29	human (HA-MRSA)	-	9050	5	t7455	NT	2	A	II	32	>32	>128	>16	>32	>8	2	>16	>16	sec, sel, tst
HA30	human (HA-MRSA)	-	9050	5	t045	NT	2	A	II	32	>32	>128	0.25	>32	>8	1	>16	>16	sec, sel, tst
HA31	human (HA-MRSA)	-	9050	5	t002	NT	2	A	II	32	>32	128	0.25	>32	>8	2	>16	>16	sec, sel, tst
HA32	human (HA-MRSA)	-	9050	5	t045	NT	2	A	II	32	>32	128	0.5	>32	>8	1	>16	>16	sec, sel, tst
HA33	human (CA-MRSA)	-	9050	5	t045	NT	2	A	II	32	>32	>128	0.25	>32	>8	1	>16	>16	sec, sel, tst
HA34	human (CA-MRSA)	-	9050	5	t002	NT	2	A	II	16	>32	>128	>16	>32	>8	1	>16	>16	-
HA35	human (HA-MRSA)	-	9050	5	t002	NT	2	A	II	32	>32	>128	16	>32	>8	2	>16	>16	sec, sel, tst
HA37	human (HA-MRSA)	-	9050	5	t7455	NT	2	A	II	32	>32	128	0.25	>32	>8	1	16	>16	seb, sec, sel, tet
HA39	human (HA-MRSA)	-	9050	5	t7455	NT	2	A	II	32	>32	>128	>16	>32	>8	2	>16	>16	sec, sel, tst
HA40	human (HA-MRSA)	-	9050	5	t002	NT	2	A	II	16	>32	>128	>16	>32	>8	2	>16	>16	seb
HA41	human (HA-MRSA)	-	9050	5	t045	NT	2	A	II	16	>32	>128	0.25	>32	>8	1	>16	>16	sea, sec, see, sel, tet
HA42	human (HA-MRSA)	-	9050	5	t002	NT	2	A	II	32	>32	>128	>16	>32	>8	2	>16	>16	seb
HA43	human (HA-MRSA)	-	9050	5	t002	NT	2	A	II	16	>32	>128	>16	>32	>8	2	>16	>16	seb
HA44	human (HA-MRSA)	-	9050	5	t002	NT	2	A	II	32	>32	2	0.5	>32	>8	1	>16	>16	sea, sec, sel, tst
HA45	human (HA-MRSA)	-	9050	5	t7455	NT	2	A	II	16	>32	>128	>16	>32	>8	2	>16	>16	sec, sel, tst
HA46	human (HA-MRSA)	-	9050	5	t002	NT	2	A	II	16	>32	>128	>16	>32	>8	2	>16	>16	seb
HA47	human (HA-MRSA)	-	9050	5	t002	NT	2	A	II	16	>32	128	0.25	>32	>8	2	16	>16	sec, sel, tst
HA48	human (HA-MRSA)	-	9050	5	t002	NT	2	A	II	16	>32	>128	>16	>32	>8	2	>16	>16	seb
HA49	human (HA-MRSA)	-	9050	5	t002	NT	2	A	II	16	>32	128	16	>32	>8	1	>16	>16	seb, sec, sel, tet
HA50	human (HA-MRSA)	-	9050	5	t045	NT	2	A	II	16	>32	128	0.5	>32	>8	1	>16	>16	sea, sec, sel, tst
CA1	human (CA-MRSA)	+	964C	8	t1767	8	2	B	IVl	16	32	128	16	>32	0.125	1	0.5	1	sec, sel, tst
CA2	human (CA-MRSA)	+	964C	8	t1767	8	2	B	IVl	32	32	>128	>16	>32	0.125	1	0.5	1	sec, sel, tst
CA3	human (CA-MRSA)	-	9429	1	t1784	NT	2	B	IV	16	32	2	0.25	>32	0.125	1	>16	1	sea, see
CA4	human (CA-MRSA)	-	964C	8	t008	8	2	B	IV	64	>32	>128	0.25	>32	0.125	1	0.5	1	pvl acr
CA5	human (CA-MRSA)	-	9429	1	t1784	NT	2	B	IV	16	>32	2	0.25	>32	0.06	1	>16	1	sea, see
CA6	human (CA-MRSA)	+	964C	8	t1767	8	2	B	IVl	16	32	>128	0.25	0.25	0.06	1	0.5	1	sec, sel, tst
CA7	human (CA-MRSA)	-	9050	5	t002	NT	2	A	II	8	>32	128	0.25	4	0.06	2	16	1	sec, sel, tst
CA8	human (CA-MRSA)	-	FB01	509	ｔ375	509	2	A	II	16	>32	>128	>16	>32	>8	2	0.5	1	-
CA9	human (CA-MRSA)	+	964C	8	t1767	8	2	B	IVl	16	32	>128	>16	>32	0.125	2	0.5	1	sec, sel, tst
CA10	human (CA-MRSA)	-	9429	1	t1784	NT	2	B	IV	16	>32	2	0.25	>32	0.125	1	>16	1	sea, see
CA11	human (CA-MRSA)	+	964C	8	t1767	8	2	B	IVl	32	>32	128	16	>32	2	1	0.5	1	sec, sel, tst
CA12	human (CA-MRSA)	+	964C	8	t1767	8	2	B	IVl	16	>32	>128	>16	>32	0.06	1	0.5	1	sec, sel, tst
CA13	human (CA-MRSA)	-	964C	8	t986	8	2	B	IV	16	32	128	16	>32	0.06	1	16	1	-
CA14	human (CA-MRSA)	+	964C	8	t1767	8	2	B	IVl	16	32	>128	>16	0.25	0.06	2	0.5	1	sec, sel, tst
CA15	human (CA-MRSA)	+	964C	8	t1767	8	2	B	IVl	32	>32	128	0.25	0.25	0.06	1	1	1	sec, sel, tst
CA16	human (CA-MRSA)	-	964C	8	t1852	380	2	B	IV	8	32	128	16	0.25	0.06	1	16	1	-
CA17	human (CA-MRSA)	+	964C	8	t4133	8	2	B	IVl	32	>32	128	16	0.25	0.06	1	0.5	1	-
CA18	human (CA-MRSA)	-	C991	45	t065	NT	?	A	UT	2	0.25	2	0.25	0.25	0.06	1	0.5	1	-
CA19	human (CA-MRSA)	-	964C	8	t1852	1516	2	B	IV	8	>32	>128	>16	2	0.06	1	>16	1	-
CA20	human (CA-MRSA)	-	FB09	89	t375	NT	?	A	UT	16	>32	>128	>16	>32	>8	1	0.5	1	etb
CA21	human (CA-MRSA)	+	964C	8	t1767	8	2	B	IVl	32	>32	128	>16	>32	0.125	1	0.5	1	sec, sel, tst
CA22	human (CA-MRSA)	-	9050	5	t17193	NT	2	B	IV	8	32	2	0.5	>32	0.25	1	0.5	1	-
CA23	human (CA-MRSA)	+	964C	8	t1767	8	2	B	IVl	32	>32	>128	>16	0.25	0.06	1	0.5	1	sec, sel, tst
CA24	human (CA-MRSA)	-	964C	8	t1476	8	2	B	IV	32	32	2	0.25	0.25	0.125	1	0.5	1	tst
CA25	human (CA-MRSA)	-	964C	8	?	8	2	B	IV	32	>32	2	0.25	>32	0.25	1	>16	1	-
CA26	human (CA-MRSA)	+	964C	8	t1767	8	2	B	IVl	16	>32	>128	16	0.25	0.06	1	0.5	1	sec, sel, tst
CA27	human (CA-MRSA)	-	9429	1	t1784	NT	2	B	IV	16	>32	2	0.25	>32	0.06	1	>16	1	sea
CA28	human (CA-MRSA)	-	9050	5	t002	NT	2	B	IV	64	32	2	0.25	0.25	0.06	1	0.5	1	tst
CA29	human (CA-MRSA)	-	9429	1	t1784	NT	2	B	IV	16	32	2	0.25	>32	0.06	1	>16	1	sea
CA30	human (CA-MRSA)	-	9429	1	t1784	NT	2	B	IV	32	>32	128	>16	>32	0.06	1	16	1	sea
CA31	human (CA-MRSA)	-	964C	8	t1852	380	2	B	IV	8	32	128	16	1	0.06	1	16	1	-
CA32	human (CA-MRSA)	-	964C	8	t12760	8	5	C	V	32	>32	>128	>16	>32	0.06	1	>16	1	-
CA33	human (CA-MRSA)	-	9421	1	t1784	1	2	B	IV	32	>32	2	0.25	>32	0.06	2	>16	1	-
CA34	human (CA-MRSA)	+	964C	8	t17177	8	2	B	IVl	16	>32	>128	>16	0.25	0.06	1	0.5	1	sec, sel, tst
CA35	human (CA-MRSA)	-	9429	1	t1784	NT	2	B	IV	16	>32	2	0.25	>32	0.06	1	>16	1	sea
CA36	human (CA-MRSA)	-	9429	1	t1784	NT	2	B	IV	16	>32	2	0.25	>32	0.06	1	>16	1	sea
CA37	human (CA-MRSA)	-	9429	1	t1784	NT	2	B	IV	8	32	2	0.25	>32	0.06	1	>16	1	sea
CA38	human (CA-MRSA)	-	9429	1	t1784	NT	2	B	IV	16	32	2	0.25	>32	0.06	1	>16	1	sea
CA39	human (CA-MRSA)	+	964C	8	t1767	8	2	B	IVl	32	>32	>128	>16	>32	0.125	1	0.5	1	sec, sel, tst
CA40	human (CA-MRSA)	+	9640	8	t17177	8	2	B	IVl	32	>32	>128	>16	0.25	0.06	2	0.5	1	sec, sel, tst
CA41	human (CA-MRSA)	-	9429	1	t1784	NT	2	B	IV	16	32	2	0.25	>32	0.06	1	>16	1	sea
CA42	human (CA-MRSA)	-	04C6	-	t1767	NT	2	B	IV	32	32	2	0.25	0.25	0.06	1	0.5	1	sed
CA43	human (CA-MRSA)	+	964C	8	t1767	8	2	B	IVl	16	32	>128	>16	0.25	0.06	1	0.5	1	sec, sel, tst
CA44	human (CA-MRSA)	-	9429	1	t2207	NT	2	B	IV	8	32	2	0.25	>32	0.06	1	>16	1	-
CA45	human (CA-MRSA)	+	964C	8	t1767	8	2	B	IVl	16	32	128	4	0.25	0.06	1	0.5	1	-
CA46	human (CA-MRSA)	-	964C	8	t008	8	2	B	IV	32	32	>128	0.25	>32	0.125	1	16	1	pvl acr
CA47	human (CA-MRSA)	-	9429	1	t1784	NT	2	B	IV	32	>32	2	0.25	>32	0.125	1	>16	1	sea
CA48	human (CA-MRSA)	+	964C	8	t1767	8	2	B	IVl	32	>32	>128	>16	0.25	0.06	1	0.5	1	sec, sel, tst
CA49	human (CA-MRSA)	-	964C	8	t1767	8	2	B	IV	16	>32	2	0.25	0.25	0.125	1	0.5	1	sel, tst
CA50	human (CA-MRSA)	+	9450	8	t17177	8	2	B	IVl	16	>32	>128	16	0.25	0.06	1	0.5	1	sec, sel, tst
OM1	Pork rib	-	FB04	88	ｔ1028	88	2	B	IV	>32	32	2	1	0.5	<=0.125	1	0.5	0.5	-
OM2	Taiwanese duck loin	-	940D	543	t3525	573	2	B	IV	16	>32	>128	>16	0.5	<=0.125	1	0.5	32	sec
OM3	Ground beef	+	964C	8	t4133	8	2	B	IVl	32	>32	>128	>16	0.5	<=0.125	1	0.5	0.5	sec, sel, tst
OM4	Ground beef	+	964C	8	ｔ1767	8	2	B	IVl	32	>32	>128	>16	0.5	<=0.125	2	0.5	0.5	sec, sel, tst
OM5	Ground pork	+	964C	8	ｔ1767	8	2	B	IVl	32	>32	>128	>16	0.5	<=0.125	1	0.5	0.5	sec, sel, tst
TM1	Chicken	+	964C		ｔ1767	8	2	?	UT	16	>32	>128	>16	0.5	0.125	2	1	1	sec, sel, tst
TM2	Pork rib	+	964C		ｔ1767	8	2	?	UT	16	>32	>128	>16	0.5	0.125	2	1	1	sec, sel, tst
TM3	Ground beef	-	888A	59	t3385	59	5	C	V	16	16	4	1	0.5	0.125	2	1	1	sea, seb, sel
OL1	Cow withi mastitis	+	964C	8	t1767	8	2	B	IVl	32	>32	>128	>16	0.5	<=0.125	1	0.5	0.5	sec, sel, tst
OL2	Cow withi mastitis	+	964C	8	t1767	8	2	B	IVl	>32	>32	>128	>16	>32	<=0.125	1	0.5	1	sec, sel, tst
OL3	Cow withi mastitis	+	964C	8	t1767	8	2	B	IVl	32	>32	>128	>16	0.5	<=0.125	1	0.5	0.5	sec, sel, tst
OL4	Cow withi mastitis	+	964C	8	t1767	8	2	B	IVl	32	>32	>128	>16	>32	<=0.125	1	0.5	1	sec, sel, tst
OL5	Cow withi mastitis	+	964C	8	t1767	8	2	B	IVl	32	32	>128	>16	0.5	<=0.125	1	0.5	0.5	sec, sel, tst
OL6	Cow withi mastitis	+	964C	8	t1767	8	2	B	IVl	>32	>32	>128	>16	0.5	<=0.125	1	0.5	0.5	sec, sel, tst
OL7	Cow withi mastitis	+	964C	8	t1767	8	2	B	IVl	>32	>32	>128	>16	0.5	<=0.125	1	0.5	0.5	sec, sel, tst
